# Supplementary material for: Comparative Genomic Analysis of Brevibacillus brevis: Insights into Pan-Genome Diversity and Biocontrol Potential
Source: Microorganisms. 2025 Oct 27;13(11):2456. doi: 10.3390/microorganisms13112456 (PMC12654256; doi:10.3390/microorganisms13112456)
Supplement: Supplementary file 1 [file microorganisms-13-02456-s001.zip]

Archive with 4 entries (4 files):
- Supplementary File S1. Maximum likelihood phylogenetic tree of Brevibacillus strains based on whole-genome sequences.newick
- Supplementary Methods S1. Analysis commands.txt
- Supplementary Table S1. Genomic characteristics of reference genomes from Brevibacillus species used in the phylogenomic analysis.xlsx
- Supplementary Table S2. Pairwise ANI values among all strains of the Brevibacillus genus.xlsx
