# Supplementary material for: Comparative Genomic Analysis of Brevibacillus brevis: Insights into Pan-Genome Diversity and Biocontrol Potential
Source: Microorganisms. 2025 Oct 27;13(11):2456. doi: 10.3390/microorganisms13112456 (PMC12654256; doi:10.3390/microorganisms13112456)
Supplement: Supplementary file 1 [file microorganisms-13-02456-s001.zip › Supplementary File S1. Maximum likelihood phylogenetic tree of Brevibacillus strains based on whole-genome sequences.newick]

(((((((((Brevibacillus_laterosporus_DSM_25:0.013055,Brevibacillus_halotolerans_VKPM_B-9406:0.012054):0.056749,Brevibacillus_daliensis_YIM_B02290:0.078658):0.078112,Brevibacillus_dissolubilis_CHY01:0.135767):0.036794,((Brevibacillus_humidisoli_MMS20-4M-10-Y:0.053935,Brevibacillus_marinus_SCSIO_07484:0.077400):0.073765,(Bacillus_subtilis_168:0.751403,Brevibacillus_massiliensis_phR:0.071864):0.035557):0.020822):0.017257,Brevibacillus_migulae_CFH_S0501:0.122078):0.009891,Brevibacillus_fluminis_JCM_15716:0.147129):0.011692,Brevibacillus_fulvus_DSM_25523:0.103216):0.048987,(Brevibacillus_aydinogluensis_4475:0.017643,Brevibacillus_thermoruber_423:0.007255):0.050914):0.012792,((((((Brevibacillus_brevis_I2-B3:0.000771,Brevibacillus_brevis_B011:0.000236):0.003791,((((((((Brevibacillus_brevis_ATCC_35690:0.002226,Brevibacillus_brevis_Ag35:0.001129):0.001267,((Brevibacillus_brevis_MGMM11:0.000755,Brevibacillus_brevis_GZDF3.1:0.000001):0.000503,Brevibacillus_brevis_NPDC077532:0.000755):0.000872):0.000772,Brevibacillus_brevis_G25-137:0.001379):0.004569,(Brevibacillus_brevis_LABIM17:0.000867,Brevibacillus_brevis_SDF0063:0.000637):0.000503):0.000254,(Brevibacillus_brevis_NBRC_100599:0.000997,Brevibacillus_brevis_YSY-3.4:0.000515):0.000625):0.002435,Brevibacillus_brevis_HNCS-1:0.000958):0.000997,Brevibacillus_brevis_FJAT-0809-GLX:0.001323):0.003873,(((Brevibacillus_brevis_NCTC2611:0.000001,Brevibacillus_brevis_DSM_30:0.000001,Brevibacillus_brevis_CCM_2050:0.000001,Brevibacillus_brevis_NBRC_15304:0.000001,Brevibacillus_brevis_NRRL_NRS-604:0.000001,Brevibacillus_brevis_3:0.000001):0.005139,Brevibacillus_formosus_DSM_9885:0.005469):0.001820,(((((Brevibacillus_porteri_NRRL_B-41110:0.000755,Brevibacillus_brevis_NBRC_110488:0.000756):0.000853,Brevibacillus_brevis_X23:0.001671):0.003167,(Brevibacillus_brevis_HK544:0.004348,Brevibacillus_fortis_NRRL_NRS-1210:0.008444):0.002519):0.002141,Brevibacillus_antibioticus_TGS2-1:0.004797):0.005567,Brevibacillus_brevis_DZQ7:0.002701):0.001470):0.001859):0.001768):0.027988,(Brevibacillus_parabrevis_B3:0.016416,(Brevibacillus_agri_DSM_6348:0.004694,Brevibacillus_gelatini_DSM_100115:0.018086):0.008920):0.013662):0.009754,Brevibacillus_reuszeri_DSM_9887:0.040177):0.010281,(((Brevibacillus_nitrificans_JCM_15774:0.002010,Brevibacillus_centrosporus_NBRC_15540:0.002178):0.017795,Brevibacillus_choshinensis_DSM_8552:0.018572):0.012359,Brevibacillus_brevis_NEB573:0.026674):0.017923):0.015229,Brevibacillus_invocatus_JCM_12215:0.060933):0.052326,((Brevibacillus_ruminantium_BB3-R1:0.033718,Brevibacillus_composti_FJAT-54423:0.029963):0.016966,Brevibacillus_borstelensis_CP19:0.032628):0.038349);
