# Supplementary material for: Comparative Genomic Analysis of Brevibacillus brevis: Insights into Pan-Genome Diversity and Biocontrol Potential
Source: Microorganisms. 2025 Oct 27;13(11):2456. doi: 10.3390/microorganisms13112456 (PMC12654256; doi:10.3390/microorganisms13112456)
Supplement: Supplementary file 1 [file microorganisms-13-02456-s001.zip › Supplementary Methods S1. Analysis commands.txt]

#Analysis Commands

## 1. Phylogenetic Analysis Commands
### Create GTDB-Tk Environment
	conda create -n gtdbtk-2.4.1 -c conda-forge -c bioconda gtdbtk=2.4.1
	conda activate gtdbtk-2.4.1
### Install RAxML-NG
	conda install -c bioconda raxml-ng
### Download GTDB Database
	aria2c -x 16 -s 50 -o gtdb_r226_data.tar.gz \
	https://data.gtdb.ecogenomic.org/releases/release226/226.0/auxillary_files/gtdbtk_package/full_package/gtdbtk_r226_data.tar.gz
### Extract Database
	tar zxvf gtdb_r226_data.tar.gz
### Set Environment Variable
	conda env config vars set GTDBTK_DATA_PATH="/path/to/gtdb_data/release226"
	conda activate gtdbtk-2.4.1  # Re-activate to apply changes
### Run GTDB-Tk de novo Workflow
	gtdbtk de_novo_wf \
	  --genome_dir /path/to/genomes/ \
	  --bacteria \
	  --outgroup_taxon "s__Bacillus_subtilis" \
	  --out_dir gtdbtk_results \
	  --extension fna \
	  --cpus 48 \
	  --keep_intermediates \
	  --force
### Extract Alignment File
	gunzip gtdbtk_results/align/gtdbtk.bac120.user_msa.fasta.gz
### Build Phylogenetic Tree
	raxml-ng \
	  --msa gtdbtk_results/align/gtdbtk.bac120.user_msa.fasta \
	  --model GTR+G \
	  --prefix brevibac_tree \
	  --threads 48 \
	  --seed 12345 \
	  --bs-trees 1000 \
	  --outgroup Bacillus_subtilis \
	  --all

## 2. FastANI ANI Calculation
	fastANI --ql genome_list.txt --rl genome_list.txt \
			-o ani_matrix.txt -t 48 --matrix

## 3. Prokka Genome Annotation
	prokka --outdir annotation_output --prefix strain_name \
			--genus Brevibacillus --kingdom Bacteria --cpus 48 input.fna

## 4. BiG-SCAPE analysis
### Environment Setup	
	conda create -n big-scape python=3.11
	conda activate big-scape
	conda install -c bioconda hmmer
### Dependency Installation
	pip install numpy pandas biopython networkx matplotlib scipy scikit-learn pyyaml tqdm
### Pfam Database Download and Preprocessing
	wget ftp://ftp.ebi.ac.uk/pub/databases/Pfam/current_release/Pfam-A.hmm.gz
	gunzip Pfam-A.hmm.gz
	hmmpress Pfam-A.hmm
### Data Preparation	
	mkdir bigscape_input
	find /path/to/antismash/output -name "*.region*.gbk" -exec cp {} bigscape_input/ \;
### Complete Analysis Command
	python bigscape.py cluster \
	  --input-dir bigscape_input \
	  --output-dir bigscape_output \
	  --pfam-path Pfam-A.hmm \
	  --mode glocal \
	  --gcf-cutoffs 0.3 \
	  --mibig \
	  --cores 40

## 5. Bubble Plot Visualization Script (R v4.4.3)
	# Load required packages with version control
	if (!require("ggplot2", version = "3.4.3")) {
	  install.packages("ggplot2", version = "3.4.3")
	}
	library(ggplot2, warn.conflicts = FALSE)

	# Set working directory dynamically
	args <- commandArgs(trailingOnly = TRUE)
	if (length(args) == 0) {
	  stop("Usage: Rscript bubble_plot_script.R <working_directory>")
	}
	working_dir <- args[1]
	if (!dir.exists(working_dir)) {
	  stop(paste("Working directory does not exist:", working_dir))
	}
	setwd(working_dir)

	# Create output directories
	output_dir <- file.path(working_dir, "figures")
	if (!dir.exists(output_dir)) {
	  dir.create(output_dir, recursive = TRUE)
	}

	# Import and prepare data with validation
	data_path <- file.path(working_dir, "bigscape_output", "cluster_data.csv")
	if (!file.exists(data_path)) {
	  stop(paste("Data file not found at:", data_path))
	}

	data <- read.csv(data_path, stringsAsFactors = TRUE, check.names = FALSE)

	# Load strain metadata for labels
	metadata_path <- file.path(working_dir, "metadata", "strain_info.csv")
	if (!file.exists(metadata_path)) {
	  stop(paste("Metadata file not found at:", metadata_path))
	}
	strain_metadata <- read.csv(metadata_path, stringsAsFactors = TRUE)
	x_labels <- strain_metadata$Strain_Name

	# Data validation function
	validate_data <- function(data) {
	  required_cols <- c("Strain", "Most", "Similarity", "Number")
	  missing_cols <- setdiff(required_cols, colnames(data))
	  if (length(missing_cols) > 0) {
		stop(paste("Missing required columns:", paste(missing_cols, collapse = ", ")))
	  }
	  
	  # Check data types
	  if (!is.numeric(data$Similarity)) {
		warning("Converting Similarity to numeric")
		data$Similarity <- suppressWarnings(as.numeric(as.character(data$Similarity)))
	  }
	  
	  # Check value ranges
	  if (any(data$Similarity < 0 | data$Similarity > 100, na.rm = TRUE)) {
		warning("Similarity values should be between 0-100")
	  }
	  
	  # Check cluster numbers
	  valid_clusters <- c("1", "2", "3", "4")
	  if (!all(data$Number %in% valid_clusters, na.rm = TRUE)) {
		warning("Number column should only contain values:", paste(valid_clusters, collapse = ", "))
	  }
	  
	  return(data)
	}

	data <- validate_data(data)

	# Generate bubble plot with error handling
	tryCatch({
	  # Create the bubble plot
	  plot <- ggplot(data, aes(x = Strain, y = Most, size = Similarity, color = Number)) +
		geom_point(alpha = 0.7, position = position_dodge(width = 0.5)) +
		scale_size_continuous(
		  range = c(1, 8),
		  breaks = c(25, 50, 75, 100),
		  limits = c(0, 100),
		  name = "Similarity (%)"
		) +
		scale_color_manual(
		  values = c("1" = "#1B9E77", "2" = "#D95F02", "3" = "#7570B3", "4" = "#E7298A"),
		  breaks = c("1", "2", "3", "4"),
		  name = "Cluster Number"
		) +
		theme_minimal() +
		theme(
		  axis.text.x = element_text(angle = 45, hjust = 1, size = 12),
		  axis.text.y = element_text(size = 10),
		  axis.title = element_blank(),
		  legend.title = element_text(size = 12),
		  legend.text = element_text(size = 10),
		  legend.key.size = unit(0.8, "cm"),
		  panel.grid.major = element_line(color = "grey90", linetype = "dashed"),
		  plot.title = element_text(hjust = 0.5, size = 14)
		) +
		scale_x_discrete(labels = x_labels) +
		guides(
		  color = guide_legend(override.aes = list(size = 5))
		) +
		labs(
		  title = "Biosynthetic Gene Cluster Distribution Across Strains"
		)
	  
	  # Display plot
	  print(plot)
	  
	  # Save outputs
	  ggsave(
		file.path(output_dir, "bubble_plot_optimized.png"),
		plot = plot,
		width = 10,
		height = 6,
		dpi = 300
	  )
	  
