# Supplementary material for: Comparative Genomic Analysis of Brevibacillus brevis: Insights into Pan-Genome Diversity and Biocontrol Potential
Source: Microorganisms. 2025 Oct 27;13(11):2456. doi: 10.3390/microorganisms13112456 (PMC12654256; doi:10.3390/microorganisms13112456)
Supplement: Supplementary file 1 [file microorganisms-13-02456-s001.zip › Supplementary Table S1. Genomic characteristics of reference genomes from Brevibacillus species used in the phylogenomic analysis.xlsx]

## Sheet: Sheet1
Table S1. Genomic characteristics of reference genomes from Brevibacillus species used in the phylogenomic analysis.
Strain	Size (Mb)	GC (%)	Assembly Level	CDS	Accession number
Bacillus subtilis 168	4.20	43.5	Complete Genome	4237	GCA_000009045.1
Brevibacillus agri DSM 6348T	5.35	53.5	Complete Genome	5030	GCA_004117055.1
Brevibacillus antibioticus TGS2-1T	5.92	47	Contig	5664	GCA_005217615.1
Brevibacillus aydinogluensis 4475	4.11	56	Complete Genome	3881	GCA_961514395.1
Brevibacillus borstelensis CP19	5.43	51.5	Complete Genome	5181	GCA_036700025.1
Brevibacillus centrosporus NBRC 15540	6.30	49.5	Contig	6122	GCA_006540045.1
Brevibacillus choshinensis DSM 8552T	6.16	48.5	Scaffold	5890	GCA_001420695.1
Brevibacillus composti FJAT-54423T	4.49	54.5	Complete Genome	4249	GCA_016406105.1
Brevibacillus daliensis YIM B02290T	4.91	40.5	Contig	4703	GCA_021245735.1
Brevibacillus dissolubilis CHY01T	5.01	50.5	Contig	4695	GCA_006170445.1
Brevibacillus fluminis JCM 15716T	6.22	50.5	Contig	5991	GCA_003710825.1
Brevibacillus formosus DSM 9885	5.85	47.5	Scaffold	5626	GCA_001012775.1
Brevibacillus fortis NRRL NRS-1210T	5.95	47	Contig	5740	GCA_003013395.1
Brevibacillus fulvus DSM 25523T	3.95	50	Contig	3814	GCA_016908525.1
Brevibacillus gelatini DSM 100115T	4.63	52	Contig	4425	GCA_003710935.1
Brevibacillus halotolerans VKPM_B-9406	4.89	40.5	Contig	4643	GCA_026891775.1
Brevibacillus humidisoli MMS20-4M-10-YT	4.84	52	Complete Genome	4639	GCA_020923435.1
Brevibacillus invocatus JCM 12215T	4.93	49	Contig	4684	GCA_003710915.1
Brevibacillus laterosporus DSM 25T	5.00	40.5	Complete Genome	4752	GCA_002706795.1
Brevibacillus marinus SCSIO 07484T	3.93	56	Complete Genome	3758	GCA_003963515.1
Brevibacillus massiliensis phRT	5.17	53	Scaffold	4910	GCA_000311785.1
Brevibacillus migulae CFH S0501T	5.25	49.5	Contig	5081	GCA_004521915.1
Brevibacillus nitrificans JCM 15774T	6.19	50.5	Contig	5992	GCA_003710965.1
Brevibacillus parabrevis B3	5.66	52	Complete Genome	5433	GCA_022701015.1
Brevibacillus porteri NRRL B-41110T	6.37	47	Contig	6149	GCA_003013475.1
Brevibacillus reuszeri DSM 9887T	6.95	47	Scaffold	6761	GCA_001187725.1
Brevibacillus ruminantium BB3-R1T	5.55	50	Complete Genome	5321	GCA_023746555.1
Brevibacillus thermoruber 423	4.40	58.5	Scaffold	4231	GCA_000454065.1
