# Supplementary material for: Comparative Genomic Analysis of Brevibacillus brevis: Insights into Pan-Genome Diversity and Biocontrol Potential
Source: Microorganisms. 2025 Oct 27;13(11):2456. doi: 10.3390/microorganisms13112456 (PMC12654256; doi:10.3390/microorganisms13112456)
Supplement: Supplementary file 1 [file microorganisms-13-02456-s001.zip › Supplementary Table S2. Pairwise ANI values among all strains of the Brevibacillus genus.xlsx]

## Sheet: Sheet1
Table S2. Pairwise ANI values among 29 strains of the Brevibacillus genus (%)
Strain	B. brevis NEB573	B. agri DSM 6348T	B. antibioticus TGS2-1T	B. aydinogluensis 4475	B. borstelensis CP19	B. brevis NBRC 15304T	B. centrosporus NBRC 15540	B. choshinensis DSM 8552T	B. composti FJAT-54423T	B. daliensis YIM B02290T	B. dissolubilis CHY01T	B. fluminis JCM 15716T	B. formosus DSM 9885	B. fortis NRRL NRS-1210T	B. fulvus DSM 25523T	B. gelatini DSM 100115T	B. halotolerans VKPM B-9406	B. humidisoli MMS20-4M-10-YT	B. invocatus JCM 12215T	B. laterosporus DSM 25T	B. marinus SCSIO 07484T	B. massiliensis phRT	B. migulae CFH S0501T	B. nitrificans JCM 15774T	B. parabrevis B3	B. porteri NRRL B-41110T	B. reuszeri DSM 9887T	B. ruminantium BB3-R1T	B. thermoruber 423
B. brevis NEB573	100	80.2169	79.6959	78.837	79.383	79.2787	80.6654	81.1552	78.7452	NA	NA	NA	79.6543	79.3894	NA	80.3405	NA	NA	78.8167	NA	NA	NA	NA	80.6965	80.1878	79.4698	79.6009	79.0846	78.7161
B. agri DSM 6348T	80.1845	100	80.6609	78.7704	79.0614	80.4217	79.7582	79.7836	78.9821	NA	NA	NA	80.5061	80.4669	NA	90.6396	NA	NA	78.8627	NA	NA	NA	NA	79.7855	85.4678	80.4464	79.9913	78.585	78.5601
B. antibioticus TGS2-1T	79.7217	80.8283	100	NA	NA	92.7453	79.6338	80.2942	NA	NA	NA	NA	93.0764	91.5967	NA	80.2457	NA	NA	78.8455	NA	NA	NA	NA	79.7954	80.7044	93.2676	79.9834	NA	NA
B. aydinogluensis 4475	78.8243	78.5573	NA	100	79.0185	NA	77.2517	78.1342	79.0615	NA	NA	NA	NA	NA	NA	78.6221	NA	NA	NA	NA	78.6114	NA	NA	77.527	78.2228	NA	NA	78.5645	92.2078
B. borstelensis CP19	79.429	78.8324	NA	79.2139	100	NA	NA	NA	80.4822	NA	NA	NA	NA	NA	NA	78.3787	NA	NA	NA	NA	NA	NA	NA	77.902	78.7463	NA	NA	80.565	79.0771
B. brevis NBRC 15304T	79.3171	80.4133	92.6402	NA	NA	100	79.4603	79.9139	NA	NA	NA	NA	93.7963	92.5012	NA	80.1378	NA	NA	78.859	NA	NA	NA	NA	79.487	80.2182	93.6433	79.7907	NA	NA
B. centrosporus NBRC 15540	80.7062	79.7085	79.527	77.3939	NA	79.5792	100	82.4302	77.7128	NA	NA	NA	79.6482	79.4764	NA	79.4667	NA	NA	79.1834	NA	NA	NA	NA	95.9909	79.6205	79.4996	79.5157	NA	77.5331
B. choshinensis DSM 8552T	81.2548	79.8798	80.196	78.4329	NA	79.8804	82.3521	99.9981	NA	NA	NA	NA	79.8823	79.8863	NA	79.4322	NA	NA	79.0004	NA	NA	NA	NA	82.305	79.958	79.8828	80.1737	NA	77.9145
B. composti FJAT-54423T	78.7502	78.7956	NA	78.9242	80.3526	NA	77.8291	NA	100	NA	NA	NA	NA	NA	NA	78.3055	NA	NA	NA	NA	NA	NA	NA	78.1002	78.3353	NA	NA	81.4761	79.0052
B. daliensis YIM B02290T	NA	NA	NA	NA	NA	NA	NA	NA	NA	100	NA	NA	NA	NA	NA	NA	NA	NA	NA	NA	NA	NA	NA	NA	NA	NA	NA	NA	NA
B. dissolubilis CHY01T	NA	NA	NA	NA	NA	NA	NA	NA	NA	NA	100	NA	NA	NA	NA	NA	NA	NA	NA	NA	NA	NA	NA	NA	NA	NA	NA	NA	NA
B. fluminis JCM 15716T	NA	NA	NA	NA	NA	NA	NA	NA	NA	NA	NA	100	NA	NA	NA	NA	NA	NA	NA	NA	NA	NA	NA	NA	NA	NA	NA	NA	NA
B. formosus DSM 9885	79.5213	80.4598	93.0384	NA	NA	93.9251	79.5186	79.8589	NA	NA	NA	NA	100	91.8929	NA	80.1634	NA	NA	78.7032	NA	NA	NA	NA	79.5325	80.3724	93.1612	79.878	NA	NA
B. fortis NRRL NRS-1210T	79.1727	80.478	91.5509	NA	NA	92.6022	79.5481	79.826	NA	NA	NA	NA	91.8698	100	NA	80.0187	NA	NA	78.9	NA	NA	NA	NA	79.5059	80.2699	92.6565	80.0793	NA	NA
B. fulvus DSM 25523T	NA	NA	NA	NA	NA	NA	NA	NA	NA	NA	NA	NA	NA	NA	100	NA	NA	NA	NA	NA	NA	NA	NA	NA	NA	NA	NA	NA	NA
B. gelatini DSM 100115T	80.4119	90.7624	80.0658	78.752	78.5392	80.1449	79.568	79.7198	78.3215	NA	NA	NA	80.3174	80.1342	NA	100	NA	NA	78.6994	NA	NA	NA	NA	79.7923	84.2799	80.0999	79.7359	78.0293	78.474
B. halotolerans VKPM B-9406	NA	NA	NA	NA	NA	NA	NA	NA	NA	NA	NA	NA	NA	NA	NA	NA	100	NA	NA	89.2539	NA	NA	NA	NA	NA	NA	NA	NA	NA
B. humidisoli MMS20-4M-10-YT	NA	NA	NA	NA	NA	NA	NA	NA	NA	NA	NA	NA	NA	NA	NA	NA	NA	100	NA	NA	79.7455	NA	NA	NA	NA	NA	NA	NA	NA
B. invocatus JCM 12215T	78.8351	78.8214	78.9666	NA	NA	78.7602	79.0173	79.2157	NA	NA	NA	NA	78.6803	78.8478	NA	78.7724	NA	NA	100	NA	NA	NA	NA	78.9513	78.744	78.9523	78.8857	NA	NA
B. laterosporus DSM 25T	NA	NA	NA	NA	NA	NA	NA	NA	NA	NA	NA	NA	NA	NA	NA	NA	89.2038	NA	NA	100	NA	NA	NA	NA	NA	NA	NA	NA	NA
B. marinus SCSIO 07484T	NA	NA	NA	78.4057	NA	NA	NA	NA	NA	NA	NA	NA	NA	NA	NA	NA	NA	79.7015	NA	NA	100	NA	NA	NA	NA	NA	NA	NA	78.5082
B. massiliensis phRT	NA	NA	NA	NA	NA	NA	NA	NA	NA	NA	NA	NA	NA	NA	NA	NA	NA	NA	NA	NA	NA	99.9998	NA	NA	NA	NA	NA	NA	77.3432
B. migulae CFH S0501T	NA	NA	NA	NA	NA	NA	NA	NA	NA	NA	NA	NA	NA	NA	NA	NA	NA	NA	NA	NA	NA	NA	100	NA	NA	NA	NA	NA	NA
B. nitrificans JCM 15774T	80.7374	79.7368	79.7055	77.5989	77.8505	79.6081	95.9305	82.2801	78.0895	NA	NA	NA	79.5055	79.5511	NA	79.5606	NA	NA	79.008	NA	NA	NA	NA	100	79.7886	79.4587	79.5463	NA	77.6643
B. parabrevis B3	80.0389	85.4394	80.5842	78.555	78.7077	80.2725	79.5871	79.911	78.2265	NA	NA	NA	80.2614	80.3531	NA	84.2118	NA	NA	78.8114	NA	NA	NA	NA	79.6625	100	80.4268	79.8608	78.0614	78.1196
B. porteri NRRL B-41110T	79.4221	80.4021	93.2304	NA	NA	93.6234	79.7105	80.0024	NA	NA	NA	NA	93.0887	92.5769	NA	80.068	NA	NA	79.0789	NA	NA	NA	NA	79.7895	80.4115	100	79.9618	NA	NA
B. reuszeri DSM 9887T	79.5388	80.0733	79.894	NA	NA	79.6229	79.7111	80.2178	NA	NA	NA	NA	79.9757	80.0871	NA	79.6519	NA	NA	78.8605	NA	NA	NA	NA	79.6158	79.9119	79.9719	99.9988	NA	NA
B. ruminantium BB3-R1T	79.0079	78.3001	NA	78.5825	80.4941	NA	NA	NA	81.4994	NA	NA	NA	NA	NA	NA	77.9642	NA	NA	77.9911	NA	NA	NA	NA	NA	NA	NA	NA	100	78.5703
B. thermoruber 423	78.5924	78.5352	NA	92.1262	79.1838	NA	77.6754	NA	79.0495	NA	NA	NA	NA	NA	NA	78.368	NA	NA	NA	NA	78.3314	NA	NA	77.593	77.9178	NA	NA	78.668	100
Note: NA indicates ANI values <70% (below the genus threshold for species delineation).
